# Supplementary material for: Mindfulness-Based Versus Story Reading Intervention in Public Elementary Schools: Effects on Executive Functions and Emotional Health
Source: Front Psychol. 2021 Jul 8;12:576311. doi: 10.3389/fpsyg.2021.576311 (PMC8299946; doi:10.3389/fpsyg.2021.576311)
Supplement: Supplementary file 5 [file Table_2.XLSX]

## Sheet: Folha 1 - BaseClaudetePreparada
School	IDNumber	Age(Years)	Gender	ReligiousBelief	Father's_schooling	Mother's_schooling	FamilyIncome	MASC_T0	CPANS-N_T0	CPANS-P_T0	CDI_T0	CSS_T0	FDT_Reading(time)_T0	FDT_Reading(errors)_T0	FDT_Counting(time)_T0	FDTC_Counting(errors)_T0	FDT_Choosing(time)_T0	FDT_Choosing(errors)_T0	FDT_Shifting(time)_T0	FDT_Shifting(errors)_T0	FDT_Inhibition_T0	FDT_Flexibility_T0	MASC_T1	CPANS-N_T1	CPANS-P_T1	CDI_T1	CSS_T1	FDT_Reading(time)_T1	FDT_Reading(errors)_T1	FDT_Counting(time)_T1	FDTC_Counting(errors)_T1	FDT_Choosing(time)_T1	FDT_Choosing(errors)_T1	FDT_Shifting(time)_T1	FDT_Shifting(errors)_T1	FDT_Inhibition_T1	FDT_Flexibility_T1	MASC_T2	CPANS-N_T2	CPANS-P_T2	CDI_T2	CSS_T2	FDT_Reading(time)_T2	FDT_Reading(errors)_T2	FDT_Counting(time)_T2	FDTC_Counting(errors)_T2	FDT_Choosing(time)_T2	FDT_Choosing(errors)_T2	FDT_Shifting(time)_T2
1	13101	8.83333	1	7	4	4	4	65	43	70	6	43	42	0	45	2	87	1	117	8	45	75	75	47	71	8	58	37	0	45	0	75	0	87	0	39	51	27	32	63	4	28	30	0	45	0	67	0	66
1	13102	8.66667	1	2	3	3	3	66	53	39	12	24	29	0	38	0	63	3	82	0	34	53	39	59	43	13	52	24	0	32	0	53	0	57	0	29	33	36	53	43	10	36	24	0	31	0	47	0	60
1	13103	10.3333	1	1	3	1	2	69	29	58	19	37	46	0	53	1	75	5	77	9	29	31	34	29	44	27	46	47	0	59	1	85	0	86	1	38	39	25	23	53	9	18	40	0	55	0	68	1	88
1	13104	8.41667	1	1	3	3	1	43	31	72	2	10	25	0	33	1	61	2	55	0	36	30	64	48	69	13	37	27	0	27	0	40	0	50	0	13	23	47	45	71	1	38	24	0	25	0	40	1	41
1	13105	8.83333	2	4	4	3	2	60	40	60	8	22	45	0	50	0	78	0	81	4	33	36	65	30	69	6	17	25	0	29	0	43	0	42	0	18	17	50	25	61	10	21	22	0	26	0	35	0	38
1	13106	8.58333	2	1	1	3	2	54	28	60	1	30	29	0	35	0	49	0	47	0	20	18	65	29	73	2	30	28	0	27	0	38	0	35	0	10	7	50	27	64	7	28	27	0	26	0	29	0	31
1	13107	8.41667	2	1	3	3	2	84	32	71	5	67	34	0	40	0	63	6	96	0	29	62	73	37	67	11	46	30	0	35	0	57	0	60	0	27	30	66	24	65	1	24	34	0	35	0	44	0	64
1	13109	8.33333	1	3	4	4	3	32	32	81	0	19	57	0	59	0	74	0	79	0	17	22	42	21	71	4	22	28	0	30	0	41	0	60	0	13	32	34	33	76	3	26	23	0	27	0	36	0	46
1	13110	8.25	1	2	3	2	2	11	25	85	4	14	32	0	45	0	62	0	89	0	30	57	51	25	85	2	40	25	0	35	0	67	0	63	0	42	38	41	21	85	5	21	25	0	30	0	44	0	60
1	13111	9.83333	1	1	4	3	6	58	56	51	29	53	34	0	71	7	96	1	103	8	62	69	63	59	56	13	42	31	0	50	2	69	2	88	2	38	57	57	45	53	9	22	25	0	39	0	58	0	83
1	13112	8.91667	2	3	3	3	3	48	21	84	0	30	82	2	51	0	94	12	117	2	12	35	51	36	73	13	31	38	0	43	0	56	0	57	0	18	19	46	61	47	7	60	31	0	34	0	55	1	53
1	13113	8.16667	1	1	5	5	2	47	21	44	2	66	41	1	55	2	82	8	91	16	41	50	41	23	58	2	20	35	0	49	0	78	1	85	0	43	50	34	28	56	5	25	27	0	38	0	67	0	76
1	13114	8.91667	2	1	4	4	5	43	34	74	9	36	27	0	29	0	46	0	57	1	19	30	56	26	67	6	19	28	0	28	0	38	0	49	0	10	21	28	26	73	7	16	26	0	26	0	33	0	36
1	13115	8.08333	2	2	7	6	2	32	43	79	8	38	40	1	50	0	77	7	89	6	37	49	68	27	76	15	54	28	0	42	0	77	0	82	1	49	54	62	24	72	7	29	27	0	34	0	56	0	68
1	13116	8.5	1	1	2	2	2	26	25	72	16	29	33	0	44	0	60	1	70	5	27	37	42	29	74	2	22	32	0	38	0	48	0	59	0	16	27	33	30	77	7	18	25	0	30	0	36	0	45
1	13117	8.75	1	1	7	2	2	48	28	65	3	13	29	0	34	0	59	0	57	0	30	28	61	42	63	6	23	25	0	29	0	41	0	42	0	16	17	54	30	65	3	10	17	0	23	0	38	0	35
1	13118	8.58333	1	1	7	3	1	54	36	74	11	23	27	1	30	0	47	3	61	2	20	34	45	37	71	10	36	26	0	28	1	45	1	57	3	19	31	33	30	68	8	19	22	0	23	0	37	0	34
1	13119	8.75	2	2	2	2	1	35	26	77	2	28	34	0	44	0	76	2	90	10	42	56	39	29	72	9	37	25	0	36	0	69	1	88	1	44	63	15	17	66	5	22	21	0	31	0	40	0	61
1	13120	8.33333	1	1	2	2	2	74	60	43	12	72	43	0	49	0	81	3	109	1	38	66	61	58	54	13	70	40	0	44	0	57	0	59	0	17	19	60	46	48	17	28	34	0	37	0	60	0	68
1	13121	8.75	2	1	3	5	4	69	47	72	14	82	32	0	41	0	73	2	102	2	51	70	96	34	68	39	76	23	0	37	0	57	0	62	0	34	39	86	32	62	4	57	21	0	34	0	81	0	60
1	13122	8.58333	1	1	2	2	2	68	27	66	5	14	28	0	45	2	107	38	110	16	79	82	25	30	72	3	14	34	0	31	0	50	1	55	0	16	21	27	28	69	4	19	32	0	33	0	55	0	50
1	13123	8.16667	2	7	1	3	1	53	51	69	7	55	45	0	82	2	122	3	139	7	77	94	53	59	53	20	25	26	0	45	0	73	0	66	0	47	40	32	40	52	11	29	24	0	42	0	97	1	84
1	13124	8.41667	1	7	3	3	3	63	25	62	3	21	34	0	51	1	71	3	96	2	37	62	54	42	69	10	40	52	0	46	0	52	0	59	0	0	7	55	29	71	7	24	33	0	43	0	55	0	53
1	13125	8.91667	1	2	3	3	2	47	61	61	9	79	36	0	54	1	88	0	89	3	52	53	73	55	63	11	55	30	0	42	0	60	0	90	0	30	60	60	39	77	3	33	31	0	39	0	67	0	64
1	13127	9	2	1	3	3	2	69	63	70	25	36	30	0	41	1	76	2	86	9	46	56	89	69	64	17	80	25	0	34	0	51	0	48	0	26	23	77	59	63	17	58	29	0	32	0	44	0	57
1	13128	8.58333	1	1	7	3	1	29	33	56	13	22	70	0	56	1	86	6	84	8	16	14	49	35	66	7	14	29	0	32	0	45	0	59	0	16	30	53	38	50	12	45	30	0	33	0	40	0	48
1	13129	8.5	2	1	2	2	1	67	31	63	9	29	51	0	71	0	99	2	87	1	48	36	39	19	60	11	25	23	0	34	0	58	0	68	5	35	45	27	22	62	6	46	18	0	23	0	41	0	49
1	13130	8.25	2	2	2	2	1	58	45	74	8	16	27	0	45	0	60	0	55	1	33	28	85	64	85	14	27	33	0	39	0	47	0	51	0	14	18	40	24	85	3	24	26	0	32	0	43	1	51
1	13131	8.83333	2	1	1	7	2	48	45	81	7	59	37	0	47	0	77	2	70	0	40	33	56	20	72	0	42	21	0	24	0	43	0	42	0	22	21	49	26	79	4	24	19	0	22	0	32	0	48
1	13133	8.58333	1	3	1	3	1	50	35	55	7	30	40	0	50	1	103	6	170	15	63	130	45	36	60	20	49	35	0	38	0	72	2	86	2	37	51	53	33	57	10	26	28	0	35	0	58	0	67
1	13201	8.33333	2	1	3	3	2	50	22	80	3	18	25	0	38	0	68	2	97	6	43	72	61	34	83	5	33	19	0	24	0	46	0	56	0	27	37	64	37	68	6	13	25	0	27	0	42	0	46
1	13202	9.33333	2	1	1	2	2	43	25	74	3	31	34	1	46	0	83	4	91	8	49	57	39	31	71	9	64	30	0	41	0	60	0	81	0	30	51	41	34	71	7	34	30	0	41	0	53	0	63
1	13203	8.41667	1	1	2	2	2	50	26	74	2	20	31	0	47	0	67	0	80	0	36	49	38	29	67	1	18	31	0	45	0	59	0	56	0	28	25	33	24	64	1	29	26	0	34	0	44	0	47
1	13204	8.08333	1	1	2	2	2	75	28	81	4	15	27	0	43	0	68	2	87	7	41	60	44	30	82	5	47	27	0	32	0	60	0	59	0	33	32	49	31	78	13	42	26	0	34	0	50	0	50
1	13206	8.75	1	1	3	3	2	48	27	68	12	45	43	0	60	0	77	9	101	5	34	58	25	50	68	13	60	37	0	50	0	81	0	79	0	44	42	21	17	52	16	19	41	0	51	0	62	0	76
1	13207	8.91667	1	2	2	2	2	37	41	74	5	34	42	0	59	10	87	15	113	12	45	71	35	38	73	7	22	33	0	30	0	45	0	54	1	12	21	22	47	75	4	38	26	0	35	0	39	0	52
1	13208	8.25	1	2	4	4	2	41	22	75	2	25	63	0	57	0	78	3	93	3	15	30	41	31	71	3	34	23	0	29	0	46	1	49	2	23	26	19	27	68	8	19	25	0	27	0	44	0	47
1	13209	8.58333	1	2	2	3	2	56	30	65	6	30	37	0	41	0	65	5	67	7	28	30	72	51	65	8	57	29	0	30	0	54	0	59	1	25	30	47	36	55	8	28	25	0	31	0	48	0	58
1	13210	8.25	1	7	3	3	3	37	23	53	13	46	32	0	43	0	70	0	87	11	38	55	48	22	71	7	30	34	0	31	1	50	0	59	0	16	25	41	33	72	5	19	31	0	32	0	41	0	52
1	13211	8.83333	1	2	3	3	2	41	27	69	5	28	26	0	53	0	92	0	102	1	66	76	57	21	69	5	39	22	0	30	0	49	0	53	0	27	31	54	31	62	5	12	28	0	34	0	51	0	54
1	13212	8.08333	2	1	2	3	2	61	26	74	11	24	34	0	73	2	105	3	104	1	71	70	61	33	80	0	18	31	0	41	0	66	0	68	2	35	37	36	39	85	1	23	26	0	32	0	60	0	60
1	13213	8.33333	2	1	4	3	5	57	36	55	24	49	43	0	62	3	100	8	87	9	57	25	61	51	70	11	45	39	0	51	0	68	1	79	1	29	40	48	36	53	18	36	40	0	48	0	69	0	66
1	13216	8.33333	2	1	3	3	2	45	26	62	1	18	33	0	45	0	63	0	71	3	30	38	51	25	81	0	34	32	0	50	0	60	0	64	0	28	32	40	26	67	2	21	28	0	33	0	48	0	58
1	13218	8.66667	1	1	3	2	2	27	24	69	7	24	32	0	48	0	78	5	77	1	46	45	32	31	81	7	30	31	0	41	0	47	0	60	0	16	29	42	33	82	9	36	31	0	37	0	45	0	60
1	13219	8.41667	2	1	4	2	2	64	36	60	8	17	30	0	41	0	69	4	83	7	39	53	56	29	75	7	36	32	0	37	0	58	1	64	0	26	32	37	31	57	10	25	25	0	30	0	56	0	59
1	13220	8.66667	2	1	1	3	1	59	24	81	1	15	54	0	64	2	83	0	76	1	29	22	51	24	81	0	4	39	0	41	0	43	0	58	0	4	20	55	21	84	1	3	35	0	37	0	44	0	48
1	13221	8.16667	1	7	3	3	3	54	33	41	18	61	34	0	59	1	114	4	125	17	80	91	45	42	55	17	36	30	0	46	0	65	0	78	0	35	48	44	38	47	20	40	39	0	36	0	67	0	64
1	13222	8.58333	1	2	3	4	2	79	28	59	4	31	24	0	43	0	70	1	72	0	46	48	78	24	76	4	13	25	0	33	0	45	0	50	0	20	25	73	19	69	6	12	20	0	30	0	39	0	46
1	13223	8.25	1	4	3	4	3	63	24	76	7	31	27	1	44	1	75	5	78	2	48	51	78	25	79	10	37	25	0	34	0	44	0	49	0	19	24	59	24	77	6	36	25	0	33	0	44	0	60
1	13224	8.83333	2	2	2	3	2	53	37	74	11	32	28	0	42	1	60	4	84	3	32	56	64	56	63	13	47	28	0	30	0	41	0	56	0	13	28	39	35	62	6	34	29	0	29	0	45	0	51
1	13225	9.08333	2	1	2	2	1	45	29	36	7	29	31	0	47	0	68	3	102	3	37	71	58	26	57	9	27	25	0	43	0	44	0	51	0	19	26	68	33	60	13	51	32	0	37	0	47	1	51
1	13226	8.75	1	1	3	3	2	46	53	68	4	16	45	1	56	0	83	7	84	11	38	39	38	17	81	4	13	38	0	40	0	60	1	82	0	22	44	54	23	66	9	26	39	0	41	0	57	0	73
1	13227	8.33333	1	2	2	2	1	53	47	73	22	64	35	0	41	1	65	10	79	2	30	44	40	37	58	4	54	25	0	25	0	54	0	63	1	29	38	62	21	71	5	25	33	0	34	0	52	1	76
1	13228	8.33333	1	2	2	2	1	49	49	53	5	31	28	0	39	0	58	2	70	0	30	42	60	53	68	10	55	22	0	30	0	43	0	54	0	21	32	47	51	58	11	37	24	0	27	0	42	0	39
1	13229	8.25	2	3	4	4	7	57	28	67	7	25	29	0	42	1	65	1	75	1	36	46	54	35	82	3	20	20	0	24	0	42	0	52	0	22	32	49	41	72	7	32	22	0	30	0	45	0	50
1	13230	8.75	2	1	4	3	1	77	37	80	1	38	30	0	52	7	77	6	71	2	47	41	44	39	85	7	67	30	0	31	0	44	0	49	0	14	19	34	39	74	2	41	24	0	34	0	52	0	57
1	13231	8.08333	2	2	3	2	3	64	43	69	4	26	39	0	54	3	85	9	106	2	46	67	82	43	72	13	36	39	0	42	0	60	0	74	0	21	35	68	43	55	22	37	34	0	54	0	77	0	96
1	13232	8.25	2	2	2	2	1	59	26	84	1	21	30	0	49	0	77	2	102	3	47	72	58	22	81	0	17	21	0	38	0	51	0	59	0	30	38	62	22	83	0	23	27	0	33	0	60	2	69
1	13233	7.83333	2	2	3	3	3	74	39	67	5	39	37	0	92	5	101	5	126	0	74	99	71	32	74	3	23	20	0	32	0	44	0	65	0	24	45	37	30	72	2	20	23	0	36	0	48	0	51
1	14101	9.25	1	7	3	3	1	48	33	64	5	15	52	0	58	0	66	0	71	0	14	19	37	31	66	3	3	28	0	31	0	56	0	81	0	28	60	38	17	75	3	12	27	0	36	0	57	1	66
1	14102	9.33333	1	1	3	6	3	12	34	54	4	11	36	0	55	0	82	0	78	0	46	42	56	33	66	2	24	29	0	49	0	61	0	72	0	32	43	55	37	49	6	30	33	0	37	0	48	0	61
1	14103	9.66667	2	1	2	2	3	31	21	61	0	13	32	0	35	0	75	3	70	0	43	38	15	23	73	0	1	31	0	29	0	43	0	48	0	12	17	23	22	76	1	7	25	0	26	0	33	0	45
1	14104	9.83333	1	7	1	3	2	47	47	69	11	22	32	0	38	2	65	2	68	6	33	30	42	50	64	10	49	23	0	28	0	41	0	56	0	18	33	24	46	62	13	34	27	0	28	1	43	0	45
1	14105	9.16667	1	1	3	3	2	62	55	45	16	45	19	0	39	0	51	0	59	0	32	40	59	48	52	21	50	17	0	21	0	28	0	26	0	11	9	49	47	49	7	48	19	0	21	0	26	0	38
1	14106	9.75	1	1	4	3	3	36	27	68	5	13	32	0	69	3	111	7	94	2	79	62	57	26	68	4	17	46	0	59	0	64	0	66	0	18	22	38	22	71	2	5	26	0	41	0	49	0	52
1	14107	9.75	1	7	1	1	1	26	40	66	6	36	28	0	40	0	78	0	76	3	50	48	20	30	54	12	14	31	0	31	0	54	0	58	0	23	27	33	25	62	7	15	30	0	37	0	45	0	52
1	14108	9.33333	1	2	4	3	2	33	27	57	2	10	38	0	37	0	65	0	65	0	27	27	33	25	66	6	21	21	0	24	0	34	0	36	0	13	15	17	22	65	3	8	22	0	26	0	38	0	40
1	14110	9	2	1	2	2	1	73	46	58	14	79	42	0	46	0	69	2	99	10	27	57	69	45	68	36	76	23	0	33	0	45	0	48	0	22	25	65	71	36	37	72	20	0	30	0	43	0	44
1	14111	9	2	2	3	3	1	24	27	51	14	12	27	0	52	1	68	3	95	5	41	68	50	40	53	11	39	26	0	43	2	69	1	67	1	43	41	37	29	47	11	28	31	0	42	0	56	1	61
1	14112	9.41667	1	6	5	4	7	35	32	56	7	30	43	0	47	1	68	2	82	4	25	39	40	39	48	7	9	39	0	41	3	53	1	64	1	14	25	27	22	55	0	16	30	0	43	0	58	0	52
1	14113	9.41667	1	6	5	4	7	32	31	62	1	5	35	0	68	0	74	2	72	5	39	37	25	28	74	1	8	30	0	36	0	45	0	49	0	15	19	24	23	73	2	10	27	0	26	0	41	0	42
1	14114	9	1	1	2	2	3	46	37	64	6	20	22	0	36	0	58	2	64	2	36	28	62	47	78	9	42	18	0	25	0	37	0	40	0	19	22	59	39	71	4	41	22	0	34	0	40	0	48
1	14115	9.33333	2	1	1	1	2	44	46	54	6	20	42	0	40	0	52	1	67	1	10	25	50	26	70	3	28	29	0	36	0	43	0	56	0	14	27	46	27	63	4	14	26	0	26	0	45	0	57
1	14116	9.58333	2	6	3	3	2	52	36	59	2	28	52	0	47	0	65	0	87	1	13	35	47	25	77	4	19	37	0	38	0	51	0	59	0	14	22	46	21	83	1	12	33	0	34	0	40	0	58
1	14117	9.08333	2	2	3	3	2	43	30	85	1	20	38	0	53	0	85	3	85	2	47	47	50	27	82	1	17	32	0	47	0	73	0	85	1	41	53	40	20	79	1	8	38	0	37	0	54	0	62
1	14118	9.16667	1	7	7	4		60	47	50	19	51	28	0	36	0	69	6	62	2	41	34	60	45	53	10	43	23	0	30	0	44	0	59	0	21	36	54	46	54	20	49	23	0	28	0	36	0	49
1	14119	9.41667	1	6	5	4	7	45	30	74	17	30	46	1	62	0	107	8	100	10	61	54	41	60	74	7	10	39	0	72	0	82	2	96	5	43	57	39	20	67	7	9	30	0	37	1	59	1	82
1	14120	10	1	1	3	3	1	49	47	70	9	49	32	0	36	1	55	8	68	2	23	36	40	39	70	12	45	25	0	35	0	54	0	67	0	29	42	38	50	72	7	38	28	0	28	0	49	0	60
1	14121	9.41667	1	7	7	6	2	43	38	61	9	31	34	0	37	0	38	0	43	0	4	10	54	32	61	7	33	24	0	20	0	31	0	40	0	7	16	39	25	64	7	24	21	0	23	0	32	0	35
1	14122	9.83333	2	1	3	3	2	38	31	55	11	19	26	0	33	0	54	9	62	15	28	36	41	24	58	11	12	23	0	29	0	50	0	51	0	27	28	27	25	56	8	15	23	0	24	0	39	0	38
1	14123	9.33333	2	1	3	2	2	47	35	55	4	16	28	0	34	0	34	1	67	10	6	39	38	22	71	3	6	19	0	22	0	38	0	42	0	19	23	40	20	70	4	14	22	0	23	0	36	0	39
1	14124	9.33333	1	1	3	3	2	52	35	63	4	28	31	0	19	3	50	4	55	5	19	24	50	25	62	8	45	23	0	31	1	51	0	49	1	28	26	46	33	60	9	27	23	0	30	0	40	0	38
1	14126	9.58333	2	1	3	3	2	81	42	68	4	60	31	0	44	0	63	3	73	5	32	42	56	35	63	1	42	23	0	28	0	43	0	49	0	20	26	67	29	69	1	30	29	0	34	1	50	0	57
1	14127	9.58333	2	2	3	3	2	68	46	69	8	37	33	0	47	0	88	1	98	1	55	65	47	28	51	4	25	29	0	44	0	67	0	79	0	38	50	62	42	60	9	45	36	0	39	0	61	0	67
1	14130	9.16667	1	1	3	3	3	59	28	68	12	26	30	0	36	0	43	0	50	2	13	20	67	20	61	13	41	21	0	25	0	27	0	32	0	6	11	47	21	60	6	10	23	0	27	0	32	0	33
1	14201	9.58333	1	7	3	3	2	60	33	58	9	27	24	0	31	0	54	0	62	0	30	38	39	34	66	4	33	22	0	27	0	34	0	54	1	12	32	67	38	71	8	41	21	0	21	0	33	0	35
1	14202	9.08333	1	1	2	2	2	52	37	43	14	36	39	0	34	0	61	0	72	2	22	33	56	56	41	6	47	29	0	32	0	49	0	59	1	20	30	58	39	56	31	45	24	0	24	0	38	0	51
1	14203	9.33333	2	2	4	4	3	51	25	82	3	8	28	0	35	0	54	0	53	0	26	25	36	20	82	2	3	27	0	29	0	41	0	43	1	14	16	44	22	77	2	15	20	0	25	0	33	0	33
1	14204	9.5	2	2	3	3	2	46	24	65	1	18	38	0	49	0	78	1	97	0	40	59	45	23	62	0	20	38	0	42	0	64	0	69	2	26	31	38	18	64	2	30	42	0	42	0	53	0	63
1	14205	9.33333	2	3	3	4	4	55	45	82	6	29	30	0	39	0	57	0	66	1	27	36	58	41	80	4	33	29	0	28	0	47	0	56	0	18	27	56	45	80	1	23	24	0	29	0	52	0	57
1	14206	9.66667	2	6	3	4	3	67	57	85	6	60	34	0	47	0	84	1	92	1	50	58	70	58	81	6	65	26	0	38	0	57	1	64	2	31	38	58	62	80	0	9	32	0	34	0	60	0	68
1	14207	9.5	2	1	2	2	2	24	36	55	11	15	31	0	43	0	56	0	64	0	25	33	52	33	60	9	41	21	0	27	0	39	0	47	0	18	26	73	45	63	15	35	26	0	27	0	40	0	44
1	14208	9.41667	1	2	1	4	3	71	31	65	4	32	28	0	34	0	68	2	74	1	40	46	48	38	57	6	30	23	0	28	0	47	0	65	0	24	42	50	41	61	10	28	27	0	28	0	51	0	57
1	14209	9.25	1	1	3	3	2	66	43	60	11	46	26	0	29	0	59	3	67	2	33	41	45	54	64	11	43	23	0	28	0	33	0	44	0	10	21	41	35	52	5	31	23	0	24	0	35	0	41
1	14210	9.25	1	1	7	2	2	29	37	46	8	27	29	1	38	0	80	0	102	1	51	73	44	46	62	6	41	25	0	30	0	41	1	54	1	16	29	36	46	65	16	27	24	0	27	0	50	0	52
1	14211	9.58333	2	1	3	3	3	37	35	54	8	23	24	0	35	0	55	2	55	1	31	31	52	37	57	12	27	18	0	26	0	39	0	41	0	21	23	50	41	67	11	31	19	0	21	0	32	0	35
1	14212	9.5	1	2	3	4	2	55	43	63	8	16	28	0	41	0	67	2	71	0	39	43	38	22	57	8	13	24	0	32	0	50	0	44	1	26	20	43	37	62	6	16	31	0	34	0	44	0	40
1	14213	9.5	1	2	3	4	2	61	32	43	34	61	29	0	42	1	53	0	67	0	24	38	67	52	62	43	32	30	0	43	0	54	0	60	1	24	30	43	43	41	8	27	25	0	29	1	44	0	43
1	14217	9.5	1	2	3	3	4	34	56	56	10	38	29	0	44	0	71	0	78	0	42	49	54	24	77	8	46	31	0	39	0	40	0	51	0	9	20	65	50	51	23	49	30	0	33	0	46	0	48
1	14219	9.83333	2	2	1	3	2	47	27	47	9	49	27	0	36	0	71	5	87	0	44	60	51	34	73	8	82	23	0	27	0	47	0	51	0	24	28	32	28	60	7	25	29	0	32	0	46	0	60
1	14220	9.25	1	1	4	3	3	57	27	76	3	27	31	0	38	0	67	34	77	23	36	46	45	21	77	1	14	37	0	30	0	55	0	59	1	18	22	18	22	75	2	4	30	0	31	0	47	0	51
1	14221	9.75	2	7	2	2	2	52	52	46	23	39	26	0	37	1	69	4	60	4	43	34	41	47	73	12	38	25	0	32	0	47	0	50	0	22	25	28	28	23	17	5	26	0	29	0	39	0	49
1	14222	9.91667	1	1	3	3	2	21	30	70	3	10	27	0	35	1	53	2	61	2	26	34	36	38	65	6	19	20	0	23	0	38	0	43	0	18	23	34	39	79	7	18	24	0	29	0	35	0	42
1	14223	9.83333	1	6	3	3	2	74	40	77	6	59	34	0	46	0	87	4	99	5	53	65	67	28	78	15	30	30	0	39	0	73	5	68	5	43	38	47	42	81	4	28	28	0	31	0	41	1	44
1	14224	9.16667	2	2	4	5	2	84	69	79	21	50	22	0	33	2	62	5	71	7	40	49	88	45	83	22	20	18	0	24	0	32	0	40	0	14	22	55	44	67	11	25	17	0	27	0	50	0	53
1	14225	9.58333	2	1	2	1	1	34	35	75	5	19	30	0	44	4	68	6	75	4	38	45	54	34	82	1	6	24	0	35	0	48	1	59	0	24	35	24	36	80	2	5	27	0	31	0	41	0	52
1	14226	9	2	1	1	3	2	72	26	81	3	10	30	0	31	0	43	0	49	0	13	19	40	20	81	2	9	22	0	22	0	37	0	34	0	15	12	35	25	83	1	6	20	0	25	0	33	0	34
1	14227	9	2	2	3	3	1	57	51	52	11	50	40	0	40	0	53	2	72	0	13	32	75	39	63	12	35	25	0	30	0	37	1	43	1	12	18	57	56	59	8	8	20	0	25	0	36	0	47
1	14228	9.25	2	1	1	1	3	36	24	78	0	3	22	0	31	0	42	0	50	0	20	28	29	18	58	1	2	21	0	21	0	27	0	32	0	6	11	18	25	74	2	4	19	0	22	0	28	0	30
1	14229	9.58333	2	1	3	3	2	59	30	66	4	30	31	0	50	2	69	0	89	1	38	58	51	26	64	0	17	27	0	31	0	45	0	53	0	18	26	35	26	72	5	18	28	0	38	1	51	0	56
1	14230	11	2	3	2	3	2	81	47	76	1	13	41	0	48	4	73	7	70	3	32	29	96	48	74	7	13	26	0	47	0	56	0	51	0	30	25	42	20	63	2	5	30	0	36	0	46	0	67
2	23101	8.83333	2	6	1	3	2	39	33	81	5	65	29	0	38	0	59	3	100	2	30	71	56	34	66	13	50	33	0	45	0	69	0	81	2	36	48	43	42	70	8	34	29	0	39	0	57	0	63
2	23102	8.08333	2	1	4	3	3	37	21	75	5	23	37	0	38	0	70	1	75	0	33	38	59	19	70	8	29	33	0	38	0	63	1	69	1	30	36	41	22	59	2	26	27	0	37	0	50	0	65
2	23103	8.5	1	1	3	2	1	33	45	125	7	85	36	0	46	1	94	9	101	4	58	65	95	46	17	1	37	36	0	45	1	100	7	119	3	64	83	66	23	77	2	47	31	0	50	0	70	0	83
2	23104	8.41667	1	2	4	3	1	84	41	76	7	97	33	0	40	1	70	0	88	1	37	55	63	19	81	0	38	40	0	39	0	68	0	83	0	28	43	58	60	77	2	58	35	0	38	0	67	0	73
2	23105	8.58333	1	7	2	3	2	64	42	46	22	38	43	0	58	3	82	7	95	0	39	52	74	36	81	16	30	42	0	48	0	83	6	90	0	41	48	45	20	81	3	15	34	0	37	0	60	0	53
2	23106	8.41667	2	6	4	4	2	62	63	65	12	54	40	0	52	0	73	0	81	0	33	41	58	40	75	11	49	36	0	44	1	64	0	72	0	28	36	36	17	72	3	19	35	0	48	0	60	0	73
2	23107	8.58333	2	1	1	2	2	78	59	67	13	73	41	0	48	0	74	0	69	0	33	28	76	64	75	6	48	37	0	50	0	60	0	65	0	23	28	76	55	67	6	44	33	0	38	0	55	0	48
2	23108	8.16667	1	2	3	4	4	36	51	65	19	78	29	0	36	0	60	2	62	3	31	33	78	54	43	23	47	28	0	40	1	54	0	65	3	26	37	70	43	44	36	50	29	0	32	0	49	0	50
2	23109	8.08333	1	1	3	2	2	82	34	84	8	38	27	0	39	1	51	0	61	1	24	34	78	49	72	12	24	28	0	42	1	52	0	66	1	24	38	52	38	80	6	31	33	0	36	0	43	0	50
2	23110	8.5	1	1	3	3	2	64	44	61	0	72	35	0	51	0	107	1	103	2	72	68	71	72	62	27	69	37	0	49	0	89	0	112	2	52	75	45	75	33	15	19	30	0	44	0	58	0	69
2	23111	8.66667	1	1	4	3	3	70	31	47	18	49	30	0	41	1	62	2	70	4	32	40	75	55	79	12	45	28	0	38	0	65	1	68	4	37	40	49	38	46	9	36	29	0	36	0	46	0	50
2	23112	8.08333	2	1	1	3	1	77	29	69	4	50	41	0	64	2	87	0	123	7	46	82	79	39	70	1	24	53	0	58	0	87	0	93	10	34	40	46	27	71	3	30	41	0	43	0	58	0	58
2	23113	8.75	2	1	3	3	2	68	43	81	8	59	45	0	44	0	75	1	76	3	30	31	66	23	69	13	80	28	0	36	0	63	1	77	3	35	49	42	19	61	14	18	25	0	35	0	51	0	60
2	23114	8.16667	2	1	3	4	2	80	33	61	4	65	25	1	45	3	74	1	65	2	49	40	84	23	69	2	39	28	0	46	0	55	1	70	3	27	42	50	26	50	10	48	22	0	29	0	49	0	44
2	23115	8	2	1	3	2	1	80	58	73	15	48	25	0	31	0	51	0	59	2	26	34	49	46	67	12	36	26	0	33	0	47	0	50	1	21	24	66	40	63	11	27	20	0	29	0	35	0	44
2	23116	8.91667	2	7	2	4	3	66	31	78	9	61	47	1	49	1	67	1	90	2	20	43	72	27	67	15	32	38	0	43	2	57	1	66	3	19	28	52	29	59	3	22	29	0	37	0	58	0	53
2	23117	8.58333	2	1	3	3	2	38	46	71	12	34	58	0	89	4	88	1	95	2	30	37	63	25	67	7	19	48	0	59	2	83	0	85	2	35	37	68	46	40	0	29	36	0	43	0	64	0	79
2	23118	8.16667	2	2	3	3	1	74	49	48	18	59	30	0	36	0	46	1	59	2	16	29	65	64	58	17	56	27	0	32	0	54	1	56	0	27	29	52	34	54	7	27	21	0	26	0	47	0	38
2	23119	9	1	1	3	3	1	64	33	81	10	67	36	0	40	1	61	7	62	5	25	26	43	29	77	9	67	31	1	40	1	72	10	60	6	41	29	56	30	77	8	37	23	0	27	0	50	0	52
2	23120	8.41667	2	7	7	1	1	63	33	73	12	43	59	0	58	0	89	0	90	1	30	31	86	22	79	10	48	57	0	61	0	70	0	73	1	13	16	55	23	72	11	30	27	0	32	0	51	0	57
2	23121	8.41667	2	1	4	4	2	62	53	65	10	56	31	0	40	0	63	1	70	1	32	39	66	56	71	6	46	36	0	39	0	51	0	59	2	15	23	56	35	60	4	35	36	0	36	0	45	0	49
2	23122	8.91667	1	1	2	2	2	32	27	81	1	20	27	0	29	1	48	1	59	1	21	32	36	27	80	0	10	32	0	30	0	48	1	58	0	16	26	24	23	72	0	21	32	0	34	0	42	0	50
2	23123	8.83333	1	7	3	3	2	48	35	70	6	35	33	0	46	1	83	3	97	2	50	64	54	28	74	5	71	35	0	50	0	80	2	96	2	45	61	44	19	81	2	32	32	0	44	0	60	0	61
2	23124	8	1	1	3	3	3	43	31	70	6	17	24	0	39	1	70	1	71	1	46	47	66	35	76	1	56	24	0	34	0	54	2	84	0	30	60	70	22	61	3	51	21	0	31	0	45	0	60
2	23125	8.91667	1	2	3	3	3	95	52	81	6	81	23	0	32	0	51	2	61	1	28	38	67	22	76	3	15	26	0	32	0	42	1	54	2	16	28	57	23	69	4	27	21	0	22	0	34	0	49
2	23126	8.25	2	2	2	2	2	54	41	78	0	61	34	0	45	1	62	0	60	1	28	26	44	37	71	3	60	31	0	39	0	55	0	55	2	24	24	55	19	73	2	42	23	0	29	0	38	0	39
2	23129	8.41667	1	7	3	3	3	43	59	81	3	84	35	0	42	0	64	0	68	3	29	33	58	38	84	1	44	31	0	35	0	56	2	71	2	25	40	47	41	81	1	39	33	0	36	0	55	1	62
2	23131	8.08333	1	1	2	4	3	81	48	48	32	59	35	0	49	1	61	1	72	2	26	37	75	45	54	30	32	44	0	49	0	67	0	73	1	23	29	39	38	45	25	19	35	0	37	0	57	0	62
2	23132	8.33333	1	1	3	3	1	76	36	67	6	45	29	0	45	1	63	0	77	2	34	48	39	33	68	4	50	34	0	45	1	64	0	77	2	30	43	35	38	65	11	38	31	0	35	0	65	0	76
2	23133	8.75	2	1	2	2	1	71	49	77	7	51	48	1	112	2	98	5	105	4	50	57	47	29	72	7	38	45	0	84	1	86	3	91	2	41	46	54	20	81	4	10	39	0	44	0	61	0	62
2	23202	8.58333	2	1	4	4	2	68	32	69	25	51	26	0	33	0	51	1	63	3	25	37	39	27	59	4	24	22	0	32	0	57	5	59	2	35	37	40	25	53	5	30	26	0	28	0	38	0	44
2	23204	8.33333	2	1	3	3	2	66	39	82	0	20	24	1	35	1	71	1	82	2	47	58	66	40	84	2	27	28	0	36	1	68	1	79	4	40	51	53	23	80	3	27	20	0	27	0	54	0	55
2	23206	8.16667	1	1	4	4	6	63	31	74	2	52	22	0	35	2	63	1	77	1	41	55	39	39	78	8	17	29	0	33	0	76	1	71	0	47	42	48	30	77	7	22	22	0	25	0	37	0	51
2	23207	7.83333	2	3	3	4	4	33	39	73	8	14	26	0	35	1	57	2	55	0	31	29	38	29	61	9	30	31	0	36	0	50	0	57	1	19	26	32	26	53	7	17	21	0	27	0	35	0	49
2	23208	8.75	2	2	3	3	2	43	40	61	5	30	26	0	41	1	64	1	70	0	38	44	53	41	76	6	22	36	0	44	0	61	1	62	0	25	26	36	29	76	2	20	25	0	34	0	43	0	52
2	23210	8.33333	2	7	3	3	2	58	44	74	16	59	34	1	48	2	68	3	86	3	34	52	79	39	75	10	77	34	0	58	2	75	4	89	3	41	55	35	25	79	9	24	32	0	41	0	47	0	54
2	23211	8	2	2	3	3	3	50	32	66	1	9	27	0	31	0	56	0	59	0	29	32	35	17	57	1	6	22	0	28	0	42	1	50	2	20	28	50	28	66	2	5	20	0	19	0	30	0	42
2	23212	8.08333	1	7	7	7	3	90	70	61	17	55	50	0	48	1	89	1	110	3	39	60	56	41	64	20	88	45	0	49	1	66	0	89	2	21	44	17	54	54	13	22	44	0	49	0	51	0	62
2	23216	8.16667	1	1	7	3	2	34	25	77	5	5	36	1	42	0	54	3	52	1	17	16	44	17	85	31	64	35	0	38	0	72	2	71	0	37	36	59	19	77	22	13	24	0	29	0	49	0	56
2	23217	8.16667	1	1	1	1	1	52	39	60	14	74	41	0	58	0	98	3	91	2	57	50	38	17	72	13	28	45	0	61	0	105	3	83	2	60	38	43	20	63	10	24	34	0	60	0	69	0	78
2	23218	8.41667	1	1	4	4	4	67	32	71	1	29	28	0	46	1	94	1	103	2	66	75	51	21	78	1	21	31	0	36	0	75	2	107	1	44	76	47	30	73	0	23	25	0	33	0	46	0	60
2	23219	8.16667	2	1	6	3	2	67	52	75	2	41	36	0	35	0	81	0	94	1	45	58	68	64	80	10	51	29	0	33	0	53	4	69	2	24	40	58	35	63	13	43	25	0	30	0	45	0	61
2	23222	8.41667	2	2	1	2	2	71	52	75	15	56	28	0	37	2	65	2	88	0	37	60	78	24	67	14	67	35	0	37	0	58	3	56	1	23	21	64	21	73	3	56	30	0	32	0	45	0	50
2	23224	8.83333	2	1	3	3	2	57	32	70	1	27	36	0	40	0	57	1	61	2	21	25	52	27	68	2	39	26	0	36	0	55	1	66	3	29	40	32	24	70	0	18	26	0	29	0	42	0	48
2	23225	8.16667	2	1	3	3	2	66	26	50	17	25	28	0	45	0	65	1	81	1	37	53	47	19	47	7	39	34	0	40	0	58	0	77	2	24	43	44	22	58	8	24	28	0	30	0	42	0	59
2	23226	8.5	2	7	3	3	2	82	57	68	11	69	33	0	54	3	72	1	84	1	39	51	60	46	77	4	42	49	0	46	1	57	0	60	0	8	11	40	29	62	5	31	29	0	37	0	48	0	53
2	23229	8.16667	1	3	3	3	3	29	53	81	3	34	33	0	45	0	59	1	70	0	26	37	54	27	74	4	23	33	0	35	0	55	0	67	1	22	34	32	42	81	3	40	25	0	36	0	45	0	65
2	23230	8.58333	2	7	2	2	1	60	48	44	39	31	41	0	71	1	99	2	126	4	58	85	63	54	49	35	95	43	0	60	3	118	2	127	4	75	84	72	56	61	26	29	42	0	47	0	75	0	74
2	23231	8.5	1	1	4	4	2	57	31	58	3	14	31	0	37	0	99	5	52	2	68	21	60	21	72	5	13	39	0	38	0	64	1	66	0	25	27	37	20	69	14	25	28	0	37	0	56	1	51
2	23232	8	2	1	2	2	2	65	53	73	2	32	27	0	32	1	54	0	66	3	27	39	35	42	77	2	28	25	0	28	0	43	0	64	2	18	39	39	42	78	4	20	22	0	26	0	42	0	40
2	24101	9.58333	2	1	3	3	3	78	41	65	14	76	24	0	40	1	61	3	67	3	37	43	33	45	42	18	48	24	0	35	0	62	0	60	0	38	36	40	32	48	9	29	24	0	27	0	44	0	46
2	24102	9.66667	2	1	3	3	3	67	43	73	6	29	35	0	39	0	58	2	77	2	23	42	69	53	74	16	45	26	0	31	0	39	0	46	1	13	20	49	33	68	14	36	23	0	23	0	40	0	35
2	24103	9.16667	2	1	3	3	2	85	56	73	5	66	32	0	43	0	73	5	81	2	41	49	62	44	66	8	55	41	0	46	0	71	0	80	0	30	39	35	37	69	11	35	30	0	40	0	52	0	58
2	24104	9.83333	2	2	1	2	2	70	26	64	10	37	27	0	31	0	60	0	65	10	33	38	49	32	74	7	43	32	0	36	0	51	0	56	0	19	24	57	22	68	7	30	29	0	25	0	41	0	38
2	24105	9.41667	2	1	1	3	2	76	39	51	10	49	23	0	30	0	51	1	57	2	28	34	72	41	53	20	67	22	0	29	0	44	0	47	0	22	25	48	20	58	10	27	28	0	26	0	41	0	44
2	24106	9.66667	1	1	4	4	3	18	27	56	6	16	22	0	24	0	43	0	56	2	21	34	38	18	64	2	19	29	0	27	0	36	0	41	0	7	12	23	21	65	4	11	19	0	19	0	28	0	32
2	24107	9.66667	1	1	1	2	2	42	44	75	6	51	24	0	28	0	50	1	66	7	26	42	48	27	70	7	45	25	0	30	0	54	1	55	0	29	30	45	21	74	5	43	17	0	22	0	33	0	40
2	24108	9.08333	2	1	3	3	2	49	23	67	6	11	25	0	41	1	55	2	93	3	30	68	22	29	72	3	22	34	0	42	0	73	2	74	2	39	40	39	19	77	4	15	28	0	41	0	55	0	48
2	24109	10	1	7	5	2	3	59	42	72	15	52	44	0	38	1	73	6	82	12	29	38	44	43	68	10	28	27	0	33	0	51	2	56	3	24	29	35	55	65	6	50	25	0	29	0	38	0	46
2	24110	9	1	2	3	1	3	65	35	58	6	35	25	0	35	0	47	4	58	1	22	33	30	25	64	5	19	30	0	40	0	48	1	59	3	18	29	36	20	65	3	14	27	0	32	0	41	0	41
2	24111	8.91667	1	3	7	3	2	51	37	70	10	60	26	0	33	1	47	2	70	1	21	44	55	31	70	3	70	31	0	27	2	46	4	55	0	15	24	35	30	52	5	27	25	0	25	0	34	0	42
2	24112	9.33333	2	1	3	3	1	52	32	58	6	30	22	0	33	0	59	10	57	17	37	35	19	28	71	0	10	23	0	28	0	41	2	51	4	18	28	14	20	62	0	5	19	0	22	0	35	0	40
2	24113	9.33333	2	7	3	3	2	43	30	73	2	35	32	0	37	0	50	0	73	0	18	41	39	23	71	0	14	27	0	37	0	44	0	54	0	17	27	48	17	79	0	9	24	0	31	0	44	0	52
2	24114	9.33333	1	1	1	2	1	44	42	62	9	31	42	0	57	1	105	2	107	5	63	65	58	48	60	10	38	42	0	52	0	75	2	84	7	33	42	48	35	54	7	15	43	0	51	0	68	0	84
2	24115	9.41667	1	3	1	1	2	43	24	51	16	44	26	0	34	1	51	0	54	2	25	28	76	28	50	13	44	24	0	26	0	48	0	44	1	24	20	41	45	56	7	51	20	0	21	0	37	0	39
2	24117	9.5	2	1	5	3	3	42	28	54	8	52	33	1	40	0	59	0	67	4	26	34	36	19	44	8	19	29	0	37	0	49	0	59	0	20	30	30	18	58	4	25	30	0	32	0	37	0	42
2	24119	9.75	2	1	3	3	2	46	27	75	6	39	46	0	58	1	62	10	72	4	40	50	52	20	53	5	39	25	0	33	0	57	5	64	6	32	39	39	32	68	4	17	28	0	35	0	43	0	59
2	24120	10.1667	1	1	2	2	2	42	22	63	7	22	16	0	27	0	56	0	60	2	40	44	35	24	64	8	12	24	0	26	0	42	0	50	1	18	26	27	30	77	3	32	21	0	21	0	35	0	36
2	24121	9.25	1	1	3	3	2	50	34	54	9	18	26	0	36	0	55	1	67	3	29	41	56	28	49	7	25	30	0	32	0	43	1	47	3	13	17	46	21	60	6	11	21	0	25	0	33	0	36
2	24122	9.66667	1	1	4	4	3	60	35	62	7	36	28	0	42	0	60	0	61	1	32	33	24	33	61	4	6	35	0	31	0	53	2	67	1	18	32	17	29	61	4	16	25	0	34	0	51	0	54
2	24123	9.41667	2	7	3	3	2	70	54	70	9	59	26	0	31	0	62	2	70	3	36	44	97	61	78	5	62	27	0	31	0	56	3	56	2	29	29	56	35	73	6	28	24	0	30	0	40	0	57
2	24124	9.5	2	1	3	3	2	67	39	58	13	40	29	0	30	0	52	1	65	1	23	36	63	33	37	13	53	23	0	26	0	48	2	61	3	25	38	60	21	47	10	30	25	0	27	0	44	0	49
2	24125	9	1	1	3	3	2	51	29	68	12	25	29	0	38	1	63	4	73	2	34	44	53	19	65	5	39	29	0	35	0	57	3	68	9	28	39	23	25	57	2	18	27	0	30	0	53	0	51
2	24127	9.66667	1	1	1	3	3	17	37	61	13	41	26	0	33	0	57	4	70	4	31	44	51	22	52	18	55	25	0	34	0	57	0	62	0	32	37	55	25	56	9	26	17	0	22	0	43	0	38
2	24130	9.16667	2	1	2	2	2	34	23	69	5	43	24	0	28	0	72	8	73	5	48	49	27	50	70	4	38	30	0	31	0	51	0	55	0	21	25	50	38	60	7	25	21	0	29	0	49	0	50
2	24201	9.5	1	1	3	1	1	41	59	32	27	101	44	0	38	1	86	3	106	2	42	62	53	56	38	3	51	34	0	46	0	66	4	91	3	32	57	35	45	33	16	46	27	0	41	0	58	3	69
2	24202	9.16667	2	4	3	3	2	71	28	64	12	48	38	0	49	2	81	1	79	3	43	41	74	30	70	11	61	32	0	47	0	79	0	87	0	47	55	55	23	59	9	30	28	0	33	0	49	0	46
2	24203	9.41667	2	2	1	4	3	66	25	74	4	19	38	0	38	0	50	0	73	0	12	35	66	24	62	17	40	37	0	33	0	42	0	57	2	5	20	58	25	58	11	32	21	0	23	0	39	0	45
2	24205	9.66667	1	1	2	8	3	77	21	73	10	20	27	0	28	0	44	1	59	1	17	32	39	19	83	3	30	24	0	23	0	40	0	45	0	16	21	45	19	85	4	14	28	0	21	0	30	0	35
2	24206	9.41667	2	1	2	3	3	66	31	68	8	28	43	0	41	0	63	0	80	1	20	37	59	58	73	8	55	28	0	35	1	47	1	58	0	19	30	70	21	77	4	21	35	0	33	0	48	0	57
2	24207	9.25	2	1	3	3	3	46	38	65	3	14	31	1	45	0	82	2	85	4	51	54	43	37	71	3	7	34	0	41	0	86	0	78	4	52	44	43	17	60	6	7	25	0	37	0	59	0	54
2	24208	9.5	1	7	3	3	3	37	21	53	9	27	36	0	40	0	62	4	61	6	26	25	28	21	61	10	24	25	0	32	0	37	2	46	1	12	21	31	25	59	3	24	20	0	26	0	38	0	40
2	24209	9.75	1	1	4	4	2	117	81	33	52	4	28	0	32	0	56	0	71	3	28	43	117	76	67	10	116	25	0	32	0	51	0	55	0	26	30	8	29	58	16	27	25	0	26	0	36	0	43
2	24213	10.5	1	1	4	2	3	89	38	17	16	23	55	0	41	0	51	0	64	3	-4	9	72	17	35	4	13	23	0	31	0	35	0	38	0	12	15	58	24	51	9	28	24	0	24	0	30	0	33
2	24216	10	2	1	3	3	2	73	42	55	13	46	30	0	54	3	80	2	101	10	50	71	74	51	67	8	43	20	0	33	1	69	3	81	7	49	61	60	46	66	9	33	27	0	29	0	46	0	48
2	24217	9.91667	2	1	1	1	2	68	25	73	11	34	30	0	31	0	46	1	65	3	16	35	63	33	53	11	52	26	0	27	1	35	0	42	2	9	16	70	41	53	14	38	24	0	22	0	26	0	37
2	24218	9.91667	1	7	1	1	2	40	22	36	9	5	32	0	36	0	55	2	64	9	23	32	64	37	61	11	17	35	0	36	0	54	0	62	1	19	27	17	22	43	18	18	28	0	29	0	42	0	50
2	24219	9.41667	1	1	1	1	1	47	38	57	24	22	29	0	40	0	59	4	65	1	30	36	28	40	66	23	21	32	0	36	0	51	2	62	4	19	30	22	43	64	4	23	32	0	32	0	45	3	49
2	24220	9.83333	1	2	1	2	2	38	31	59	13	63	28	0	45	3	76	6	85	7	48	57	50	36	67	0	54	28	0	35	0	68	2	75	2	40	47	40	25	68	7	44	28	0	27	0	48	0	48
2	24221	9.5	2	1	3	3	2	59	31	72	7	24	30	0	37	1	48	3	66	1	18	36	45	29	68	12	69	33	0	27	0	50	1	58	0	17	25	50	18	67	8	21	24	0	22	0	33	0	46
2	24222	9.33333	2	1	3	6	4	37	45	59	12	23	28	0	32	0	61	7	71	9	33	43	38	33	69	13	29	27	0	33	0	47	1	55	2	20	28	49	26	66	13	21	23	0	29	0	41	0	47
2	24223	9.83333	2	1	4	4	2	89	56	81	7	48	28	0	41	0	58	1	83	3	30	55	80	45	73	3	41	34	0	43	0	60	0	84	4	26	50	45	18	79	2	20	25	0	31	0	47	0	55
2	24224	9.33333	2	1	2	2	1	34	30	76	7	17	28	0	44	5	64	8	57	8	36	29	93	43	80	0	44	29	0	44	6	65	7	87	6	36	58	75	57	81	1	35	29	0	30	0	61	2	60
2	24226	9.08333	2	2	3	3	2	58	50	54	18	50	26	0	27	0	58	6	63	3	32	37	74	27	73	1	21	24	0	30	0	44	8	55	6	20	31	55	24	78	18	54	23	0	24	0	34	0	35
2	24227	9.08333	2	1	2	3	2	38	48	47	10	12	37	0	59	4	77	6	89	18	40	52	59	36	82	10	39	44	0	43	0	71	2	81	1	27	37	58	48	50	10	43	29	0	30	0	51	0	54
2	24228	9.91667	1	2	4	4	3	42	30	68	7	12	25	0	31	0	46	1	54	1	21	29	65	46	73	7	68	28	0	33	0	45	0	48	0	17	20	50	23	65	7	26	32	0	29	0	36	1	45
[truncated: 3 more columns]
